# Supplementary material for: Profiling of myristoylation in Toxoplasma gondii reveals an N-myristoylated protein important for host cell penetration
Source: eLife. 2020 Jul 3;9:e57861. doi: 10.7554/eLife.57861 (PMC7373427; doi:10.7554/eLife.57861)
Supplement: Figure 5—source data 1. [file elife-57861-fig5-data1.zip]

Archive with 1 entries (1 files):
- Figure 5 - source data 1.pzfx
