# Supplementary material for: Profiling of myristoylation in Toxoplasma gondii reveals an N-myristoylated protein important for host cell penetration
Source: eLife. 2020 Jul 3;9:e57861. doi: 10.7554/eLife.57861 (PMC7373427; doi:10.7554/eLife.57861)
Supplement: Figure 7—source data 2. [file elife-57861-fig7-data2.zip]

Archive with 1 entries (1 files):
- Figure 7 - source data 2.xlsx
